# Supplementary material for: Genetic Diversity, Extended-Spectrum Beta-Lactamase (ESBL) Screening, and Potential Public Health Implications of Gram-Negative Bacteria Recovered from Man-Made Lakes and Surrounding Vegetables
Source: Microorganisms. 2025 Aug 27;13(9):1997. doi: 10.3390/microorganisms13091997 (PMC12471843; doi:10.3390/microorganisms13091997)
Supplement: Supplementary file 1 [file microorganisms-13-01997-s001.zip]

Archive with 1 entries (1 files):
- microorganisms-3797529-supplementary.xlsx
