# Supplementary material for: Genetic Diversity, Extended-Spectrum Beta-Lactamase (ESBL) Screening, and Potential Public Health Implications of Gram-Negative Bacteria Recovered from Man-Made Lakes and Surrounding Vegetables
Source: Microorganisms. 2025 Aug 27;13(9):1997. doi: 10.3390/microorganisms13091997 (PMC12471843; doi:10.3390/microorganisms13091997)
Supplement: Supplementary file 1 [file microorganisms-13-01997-s001.zip › microorganisms-3797529-supplementary.xlsx]

## Sheet: Figure S1
Legend			Figure S1. Antibiogram of one resistant isolate.
A: ampicillin	G: ciprofloxacin
B: aztreonam	H: cefoxitin
C: imipenem	I: chloramphenicol
D: cefepime	J: ceftazidime
E: cefotaxime	K: amoxicillin-clavulanic acid
F: gentamicin

## Sheet: Table S1
Table S1. Breakpoint used for the interpretation of inhibition value. (CA-SFM / EUCAST 2025)
	Breakpoint (mm)
	Enterobacterales			Pseudomonas spp.			Acinetobacter spp.
Antibiotics	S≥	R<	I	S≥	R<	I	S≥	R<	I
Ampicillin	14	14
Amoxicillin/clavulanic acid	19	19	19-20
Tircacillin/clavulanic acid	23	20		50	18
Cefoxitin	18	18
Cefotaxime	20	17
Ceftazidime	22	19		50	17		50	18
Cefepime	27	24		50	21	21-23	50	18
Imipenem	22	19		50	20		24	21
Aztreonam	26	21		50	18
Gentamicin	17	17		15	15		17	17
Ciprofloxacin	25	22	22-24	50	26		50	21
Chloramphenicol	17	17
S: susceptibility
R: resistance
I: intermediate

## Sheet: Table S2
Table S2. Isolates analyzed in this study and their accession numbers
Isolates	Isolation_source	Best match to 16S rDNA	Accession number
12IIa	Lake water	Escherichia coli	PV658564
63Ia	Lake water	Escherichia coli	PV658565
61IIb	Lake water	Escherichia coli	PV658566
62IIId	Lake water	Escherichia coli	PV658567
13IIIe	Lake water	Escherichia coli	PV658568
61I3	Lake water	Acinetobacter vivianii	PV658569
61I6	Lake water	Acinetobacter vivianii	PV658570
82I8	Lake water	Acinetobacter venetianus	PV658571
82I2	Lake water	Proteus mirabilis	PV658572
11II1	Lake water	Citrobacter sp.	PV658573
62II3	Lake water	Citrobacter freundii	PV658574
83III3	Lake water	Citrobacter werkmanii	PV658575
11III3	Lake water	Citrobacter sp.	PV658576
13I3	Lake water	Edwardsiella tarda	PV658577
83I8	Lake water	Edwardsiella tarda	PV658578
51II4	Lake water	Acinetobacter junii	PV658579
82Ia’	Lake water	Pseudomonas putida	PV658580
83IIId’	Lake water	Pseudomonas monteilii	PV658581
83Ib’	Lake water	Pseudomonas aeruginosa	PV658582
51Ia’	Lake water	Pseudomonas putida	PV658583
12IIId’	Lake water	Pseudomonas aeruginosa	PV658584
13IIIe’	Lake water	Pseudomonas monteilii	PV658585
8BP14d	Lettuce (Lactuca sativa)	Escherichia coli	PV658586
6BP25d	Lettuce (Lactuca sativa)	Escherichia coli	PV658587
6BP221	Lettuce (Lactuca sativa)	Enterobacter sichuanensis	PV658588
6JP214	Lettuce (Lactuca sativa)	Acinetobacter soli	PV658589
6JP121	Lettuce (Lactuca sativa)	Acinetobacter pittii	PV658590
6JP123	Lettuce (Lactuca sativa)	Acinetobacter soli	PV658591
8BP111	Lettuce (Lactuca sativa)	Citrobacter werkmanii	PV658592
8BP115	Lettuce (Lactuca sativa)	Citrobacter werkmanii	PV658593
8BP147	Lettuce (Lactuca sativa)	Citrobacter cronae	PV658594
8JP141	Lettuce (Lactuca sativa)	Citrobacter cronae	PV658595
8JP143	Lettuce (Lactuca sativa)	Citrobacter cronae	PV658596
8BP212	Lettuce (Lactuca sativa)	Enterobacter bugandensis	PV658597
8RP218	Lettuce (Lactuca sativa)	Acinetobacter soli	PV658598
8RP2111	Lettuce (Lactuca sativa)	Acinetobacter soli	PV658599
8BP149	Lettuce (Lactuca sativa)	Citrobacter werkmanii	PV658600
6BP155	Lettuce (Lactuca sativa)	Citrobacter sp.	PV658601
8JP144	Lettuce (Lactuca sativa)	Enterobacter bugandensis	PV658602
8BP243	Lettuce (Lactuca sativa)	Enterobacter sichuanensis	PV658603
8JP245	Lettuce (Lactuca sativa)	Leclercia sp.	PV658604
6BP144	Lettuce (Lactuca sativa)	Kluyvera georgiana	PV658605
6BP143	Lettuce (Lactuca sativa)	Kluyvera georgiana	PV658606
6BP124	Lettuce (Lactuca sativa)	Acinetobacter soli	PV658607
51I6	Lake water	Acinetobacter baumanii	PV658608
53I6	Lake water	Acinetobacter baumanii	PV658609
61I2	Lake water	Acinetobacter lactucae	PV658610
6JP212	Lettuce (Lactuca sativa)	Acinetobacter soli	PV658611
63II4	Lake water	Acinetobacter venetianus	PV658612
12IIIc’	Lake water	Pseudomonas aeruginosa	PV658613
63IIIb’	Lake water	Pseudomonas aeruginosa	PV658614
6RP213	Lettuce (Lactuca sativa)	Acinetobacter soli	PV658615
8JP272	Lettuce (Lactuca sativa)	Acinetobacter soli	PV658616
51Vb	Lake water	Escherichia coli	PV658617
51Vc	Lake water	Escherichia coli	PV658618
52Vb	Lake water	Escherichia coli	PV658619
53Vf	Lake water	Escherichia coli	PV658620
5BP28a	Lettuce (Lactuca sativa)	Escherichia coli	PV658621
53V3	Lake water	Escherichia coli	PV658622
62Ve	Lake water	Escherichia coli	PV658623
6BP18a	Lettuce (Lactuca sativa)	Escherichia coli	PV658624
6BP18b	Lettuce (Lactuca sativa)	Escherichia coli	PV658625
6BP28a	Lettuce (Lactuca sativa)	Escherichia coli	PV658626
6BP28b	Lettuce (Lactuca sativa)	Escherichia coli	PV658627
81Ve	Lake water	Escherichia coli	PV658628
83Va	Lake water	Escherichia coli	PV658629
83Vb	Lake water	Escherichia coli	PV658630
83Vc	Lake water	Escherichia coli	PV658631
